# Supplementary material for: A Comprehensive Study on Antibiotic Resistance among Coagulase-Negative Staphylococci (CoNS) Strains Isolated from Ready-to-Eat Food Served in Bars and Restaurants
Source: Foods. 2023 Jan 23;12(3):514. doi: 10.3390/foods12030514 (PMC9914766; doi:10.3390/foods12030514)
Supplement: Supplementary file 1 [file foods-12-00514-s001.zip]

Archive with 1 entries (1 files):
- foods-2156651-supplementary.pdf
